# Supplementary material for: Molecular targets and mechanisms of Sijunzi decoction in the treatment of Parkinson’s disease: evidence from network pharmacology, molecular docking, molecular dynamics simulation, and experimental validation
Source: Front Pharmacol. 2024 Nov 26;15:1487474. doi: 10.3389/fphar.2024.1487474 (PMC11629541; doi:10.3389/fphar.2024.1487474)
Supplement: Supplementary file 1 [file Table2.XLSX]

## Sheet: Sheet1
Supplementary Table 2. The Degree value of the active compounds.
Name	Degree
A87	110
A179	72
A137	71
A160	71
A86	55
A79	52
A80	52
A152	52
A143	50
A11	49
A9	36
A30	36
A174	36
A85	34
A95	30
A102	30
A166	30
A111	29
A108	28
A89	27
A90	27
A96	27
A97	27
A99	27
A100	27
A109	27
A115	27
A116	27
A138	27
A177	27
A178	27
A78	26
A12	24
A171	24
A114	23
A19	22
A70	22
A75	22
A53	21
A158	19
A8	18
A21	18
A32	18
A42	18
A146	18
A180	18
A68	16
A4	15
A88	15
T3	15
A98	14
A113	14
A3	13
A15	13
A20	13
A41	13
A76	13
A101	13
A107	13
A117	13
A183	13
A13	12
A84	12
A151	12
A10	11
A106	11
A136	11
A167	11
A182	11
T2	11
A17	10
A26	10
A27	10
A36	10
A47	10
A48	10
A54	10
A55	10
A63	10
A73	10
A144	10
A163	10
A14	9
A24	9
A45	9
A52	9
A67	9
A176	9
A66	8
A5	7
A83	7
A91	7
A118	7
A161	7
A162	7
A7	6
A50	6
A140	6
A141	6
A6	5
A37	5
A64	5
A103	5
A120	5
A129	5
A175	5
T1	5
T4	5
A16	4
A23	4
A29	4
A33	4
A35	4
A39	4
A40	4
A170	4
A184	4
A1	3
A2	3
A22	3
A28	3
A31	3
A43	3
A44	3
A49	3
A51	3
A57	3
A59	3
A60	3
A61	3
A69	3
A77	3
A81	3
A139	3
A169	3
A181	3
A18	2
A46	2
A56	2
A58	2
A62	2
A71	2
A74	2
A82	2
A92	2
A93	2
A94	2
A104	2
A105	2
A119	2
A121	2
A122	2
A123	2
A124	2
A125	2
A126	2
A127	2
A128	2
A130	2
A131	2
A132	2
A133	2
A134	2
A135	2
A142	2
A145	2
A147	2
A148	2
A149	2
A150	2
A153	2
A154	2
A155	2
A156	2
A157	2
A159	2
A164	2
A168	2
